# Supplementary material for: High-throughput cell-based screening reveals a role for ZNF131 as a repressor of ERalpha signaling
Source: BMC Genomics. 2008 Oct 11;9:476. doi: 10.1186/1471-2164-9-476 (PMC2577665; doi:10.1186/1471-2164-9-476)
Supplement: Additional file 2 — Supplementary material of the high-throughput screening results. [file 1471-2164-9-476-S2.xls]

## Sheet: Supplementary Material
Clone Name #	RLA (Relative Luciferase Activity)	Gene ID	Symbol	RefSeq ID	GI	Annotation
AT12-183	1.94566	84270	C9orf89	NM_032310	21362043	Homo sapiens chromosome 9 open reading frame 89 (C9orf89), mRNA.
AT12-69	1.19045	84270	C9orf89	NM_032310	92087057	Homo sapiens chromosome 9 open reading frame 89 (C9orf89), mRNA.
AT15-106	1.3578	84268	RPAIN	NM_001033002	142363096	Homo sapiens RPA interacting protein (RPAIN), mRNA.
AT22-346	2.0403
AT28-106	1.63302	192286	HIGD2A	NM_138820	52851396	Homo sapiens HIG1 domain family, member 2A (HIGD2A), mRNA.
AT31-191	2.2658	90121	TSR2	NM_058163	24308387	Homo sapiens TSR2, 20S rRNA accumulation, homolog (S. cerevisiae) (TSR2), mRNA.
AT32-229	1.09999	65265	C8orf33	NM_023080	12751496	Homo sapiens chromosome 8 open reading frame 33 (C8orf33), mRNA.
AT34-272	1.26626	79843	FAM124B	NM_024785	31542740	Homo sapiens family with sequence similarity 124B (FAM124B), mRNA.
AT8-244	1.22618	23399	DULLARD	NM_015343	34222318	Homo sapiens dullard homolog (Xenopus laevis) (DULLARD), mRNA.
CB1-271	1.34177	10101	NUBP2	NM_012225	6912539	Homo sapiens nucleotide binding protein 2 (MinD homolog, E. coli) (NUBP2), mRNA.
CB21-342	1.25302
CB28-343	1.25408	285367	RPUSD3	NM_173659	52851448	Homo sapiens RNA pseudouridylate synthase domain containing 3 (RPUSD3), mRNA.
CB3-280	1.00317	127733	UBXD3	NM_152376	142345724	Homo sapiens UBX domain containing 3 (UBXD3), mRNA.
CB36-149	1.22195	388284	LOC388284	NM_001012984	125628664	Homo sapiens hypothetical gene supported by BC032064; BC041612 (LOC388284), mRNA.
CM1-207	1.21553	283377	SPRYD4	NM_207344	142347413	Homo sapiens SPRY domain containing 4 (SPRYD4), mRNA.
CZ4-304	1.0551	27246	ZNF364	NM_014455	33859667	Homo sapiens zinc finger protein 364 (ZNF364), mRNA.
CZ5-359	1.7081	4892	NRAP	NM_198060	46049104	Homo sapiens nebulin-related anchoring protein (NRAP), transcript variant 2, mRNA.
CB37-192	1.61121	125476	C18orf37	NM_194281	149408120	Homo sapiens chromosome 18 open reading frame 37 (C18orf37), transcript variant 2, mRNA.
AT1-126	1.32503
NC2-448	1.11793	51582	AZIN1	NM_148174	62526035	Homo sapiens antizyme inhibitor 1 (AZIN1), transcript variant 2, mRNA.
NC25-272	1.16436	283518	KCNRG	NM_173605	27734696	Homo sapiens potassium channel regulator (KCNRG), transcript variant 1, mRNA.
NC47-245	1.26135	284346	ZNF575	NM_174945	28372566	Homo sapiens zinc finger protein 575 (ZNF575), mRNA.
NL13-531	0.539483	80342	TRAF3IP3	NM_025228	13435126	Homo sapiens TRAF3 interacting protein 3 (TRAF3IP3), mRNA.
NM104-300	1.12225	84142	CCDC98	NM_139076	109148530	Homo sapiens coiled-coil domain containing 98 (CCDC98), mRNA.
NM113-304	1.03676
NM113-355	1.29132	56912	C11orf60	NM_020153	21361819	Homo sapiens chromosome 11 open reading frame 60 (C11orf60), mRNA.
NM137-474	1.27565	60313	GPBP1L1	NM_021639	40255032	Homo sapiens GC-rich promoter binding protein 1-like 1 (GPBP1L1), mRNA.
NM140-323	1.09132	51063	FAM26B	NM_015916	39725697	Homo sapiens family with sequence similarity 26, member B (FAM26B), mRNA.
NM126-352	1.36843	162239	ZFP1	NM_153688	119226228	Homo sapiens zinc finger protein 1 homolog (mouse) (ZFP1), mRNA.
D3-211	2.44572	84309	NUDT16L1	NM_032349	39725652	Homo sapiens nudix (nucleoside diphosphate linked moiety X)-type motif 16-like 1 (NUDT16L1), mRNA.
D4-268	0.998435	81611	ANP32E	NM_030920	23463320	Homo sapiens acidic (leucine-rich) nuclear phosphoprotein 32 family, member E (ANP32E), mRNA.
D5-467	1.72893	10439	OLFM1	NM_014279	150456422	Homo sapiens olfactomedin 1 (OLFM1), transcript variant 1, mRNA.
D13-489	0.913873	57175	CORO1B	NM_020441	65787330	Homo sapiens coronin, actin binding protein, 1B (CORO1B), transcript variant 1, mRNA.
D192-271	1.14174	58477	SRPRB	NM_021203	14917112	Homo sapiens signal recognition particle receptor, B subunit (SRPRB), mRNA.
NS130-160	0.936901	84191	FAM96A	NM_032231	62414348	Homo sapiens family with sequence similarity 96, member A (FAM96A), transcript variant 1, mRNA.
NS30-175	1.16055	79921	TCEAL4	NM_001006936	55749450	Homo sapiens transcription elongation factor A (SII)-like 4 (TCEAL4), transcript variant 3, mRNA.
NM157-215	0.928228	120400	FAM55A	NM_152315	22748690	Homo sapiens family with sequence similarity 55, member A (FAM55A), mRNA.
NM180-405	1.34629	79903	FLJ14154	NM_001083600	134254439	Homo sapiens hypothetical protein FLJ14154 (FLJ14154), transcript variant 3, mRNA.
NS290-177	1.07731	79903	FLJ14154	NM_001083600	134254439	Homo sapiens hypothetical protein FLJ14154 (FLJ14154), transcript variant 3, mRNA.
NM20-300	1.21006	79172	CENPO	NM_024322	13236564	Homo sapiens centromere protein O (CENPO), mRNA.
NM221-308	1.17795	84134	TOMM40L	NM_032174	90265810	Homo sapiens translocase of outer mitochondrial membrane 40 homolog (yeast)-like (TOMM40L), mRNA.
NM24-347	0.916419	84787	SUV420H2	NM_032701	31543168	Homo sapiens suppressor of variegation 4-20 homolog 2 (Drosophila) (SUV420H2), mRNA.
NM254-368	1.40156	79991	OBFC1	NM_024928	34147613	Homo sapiens oligonucleotide/oligosaccharide-binding fold containing 1 (OBFC1), mRNA.
NM257-385	1.0258	148523	C1orf51	NM_144697	31543068	Homo sapiens chromosome 1 open reading frame 51 (C1orf51), mRNA.
NM262-411	0.877208	148362	C1orf58	NM_144695	124244087	Homo sapiens chromosome 1 open reading frame 58 (C1orf58), mRNA.
NM265-365	1.28939	166929	SGMS2	NM_152621	142351982	Homo sapiens sphingomyelin synthase 2 (SGMS2), mRNA.
NM301-493	1.00598	54920	DUS2L	NM_017803	34147639	Homo sapiens dihydrouridine synthase 2-like, SMM1 homolog (S. cerevisiae) (DUS2L), mRNA.
NM30-415	0.821348	79576	NKAP	NM_024528	13375675	Homo sapiens NFKB activating protein (NKAP), mRNA.
NM31-330	1.04933	54852	PAQR5	NM_017705	31377751	Homo sapiens progestin and adipoQ receptor family member V (PAQR5), mRNA.
NM320-186	1.61046	84304	NUDT22	NM_032344	14150136	Homo sapiens nudix (nucleoside diphosphate linked moiety X)-type motif 22 (NUDT22), mRNA.
NM321-99	1.00198	84302	C9orf125	NM_032342	14150131	Homo sapiens chromosome 9 open reading frame 125 (C9orf125), mRNA.
NM326-311	1.03921	80775	TMEM177	NM_030577	13386491	Homo sapiens transmembrane protein 177 (TMEM177), mRNA.
NM335-322	0.822854	54900	LAX1	NM_017773	63003900	Homo sapiens lymphocyte transmembrane adaptor 1 (LAX1), mRNA.
NM341-331	0.90959	79096	C11orf49	NM_024113	51558739	Homo sapiens chromosome 11 open reading frame 49 (C11orf49), transcript variant 3, mRNA.
NM367-327	0.896682	147015	DHRS13	NM_144683	146231949	Homo sapiens dehydrogenase/reductase (SDR family) member 13 (DHRS13), mRNA.
NM37-448	1.17217	55039	TRMT12	NM_017956	142370855	Homo sapiens tRNA methyltransferase 12 homolog (S. cerevisiae) (TRMT12), mRNA.
NM398-340	1.26853	118738	ZNF488	NM_153034	40255102	Homo sapiens zinc finger protein 488 (ZNF488), mRNA.
NM6-309	1.48554	80764	THAP7	NM_030573	56788348	Homo sapiens THAP domain containing 7 (THAP7), transcript variant 1, mRNA.
NM86-111	1.10937	54435	HCG4	NR_002139	46243678	Homo sapiens HLA complex group 4 (HCG4) on chromosome 6.
NM87-390	0.977894	54438	GFOD1	NM_018988	142345852	Homo sapiens glucose-fructose oxidoreductase domain containing 1 (GFOD1), mRNA.
NS104-258	1.20393
NS112-251	1.15502	81932	HDHD3	NM_031219	31377665	Homo sapiens haloacid dehalogenase-like hydrolase domain containing 3 (HDHD3), mRNA.
NS121-111	1.13012	84978	FRMD5	NM_032892	94721307	Homo sapiens FERM domain containing 5 (FRMD5), transcript variant 2, mRNA.
NS12-218	1.22105	79413	ZBED2	NM_024508	56790946	Homo sapiens zinc finger, BED-type containing 2 (ZBED2), mRNA.
NS125-200	1.11999
NS126-291	1.12695	79568	C2orf47	NM_024520	13375659	Homo sapiens chromosome 2 open reading frame 47 (C2orf47), mRNA.
NS128-229	0.885075	79879	CCDC134	NM_024821	50881951	Homo sapiens coiled-coil domain containing 134 (CCDC134), mRNA.
NS130-102	1.05298	84191	FAM96A	NM_001014812	62414378	Homo sapiens family with sequence similarity 96, member A (FAM96A), transcript variant 2, mRNA.
NS134-205	1.20237	54924	FLJ20413	NM_017808	8923381	Homo sapiens hypothetical protein FLJ20413 (FLJ20413), mRNA.
NS140-131	1.19099	649656	LOC649656	XM_938726	89057985	PREDICTED: Homo sapiens hypothetical protein LOC649656 (LOC649656), mRNA.
NS148-103	1.26581	140576	S100A16	NM_080388	17933771	Homo sapiens S100 calcium binding protein A16 (S100A16), mRNA.
NS15-132	1.42811	55009	C19orf24	NM_017914	42476017	Homo sapiens chromosome 19 open reading frame 24 (C19orf24), mRNA.
NS158-290	1.10438	57035	C1orf63	NM_020317	46309848	Homo sapiens chromosome 1 open reading frame 63 (C1orf63), mRNA.
NS22-297	0.870335
NS30-184	1.16952
NS34-104	1.03095	7855	FZD5	NM_003468	111160871	Homo sapiens frizzled homolog 5 (Drosophila) (FZD5), mRNA.
NS40-228	1.15796
NS4-188	0.971571
NS42-281	1.04537	83714	NRIP2	NM_031474	13899326	Homo sapiens nuclear receptor interacting protein 2 (NRIP2), mRNA.
NS4-51	1.09109
NS51-252	1.66081
NS52-219	2.57417	54932	FLJ20433	NM_017820	145279203	Homo sapiens hypothetical protein FLJ20433 (FLJ20433), mRNA.
NS56-159	1.22849
NS58-107	1.323	84739	C21orf122	XM_926239	89058222	PREDICTED: Homo sapiens chromosome 21 open reading frame 122 (C21orf122), mRNA.
SB15-206	1.39523	374973	LOC374973	XM_371248	113408592	PREDICTED: Homo sapiens LOC374973 (LOC374973), mRNA.
NS64-110	1.85314	83460	TMEM93	NM_031298	62339370	Homo sapiens transmembrane protein 93 (TMEM93), transcript variant 2, mRNA.
NS66-95	1.29909	79160	MGC4294	XR_017939	113428901	PREDICTED: Homo sapiens hypothetical protein MGC4294 (MGC4294), misc RNA.
NS73-155	1.87037	79845	RNF122	NM_024787	38045930	Homo sapiens ring finger protein 122 (RNF122), mRNA.
NS77-186	1.22897	80067	C2orf37	NM_025000	100816139	Homo sapiens chromosome 2 open reading frame 37 (C2orf37), mRNA.
NS90-129	1.18707	55150	FLJ10490	NM_018111	153251244	Homo sapiens hypothetical protein FLJ10490 (FLJ10490), mRNA.
NS77-240	1.06054	80067	C2orf37	NM_025000	100816139	Homo sapiens chromosome 2 open reading frame 37 (C2orf37), mRNA.
NS81-152	3.26092	84141	TMEM166	NM_032181.1	14149864	Homo sapiens transmembrane protein 166 (TMEM166), mRNA.
NS82-153	1.10662	79698	ZMAT4	NM_024645	13375886	Homo sapiens zinc finger, matrin type 4 (ZMAT4), mRNA.
NS82-229	0.931996	79698	ZMAT4	NM_024645	13375886	Homo sapiens zinc finger, matrin type 4 (ZMAT4), mRNA.
NS88-145	1.08518	55093	C8orf32	NM_018024	8922280	Homo sapiens chromosome 8 open reading frame 32 (C8orf32), mRNA.
NS91-247	0.955821	55161	TMEM33	NM_018126	8922490	Homo sapiens transmembrane protein 33 (TMEM33), mRNA.
NS92-293	1.93961	55216	C11orf57	NM_001082969	131889431	Homo sapiens chromosome 11 open reading frame 57 (C11orf57), transcript variant 2, mRNA.
NS98-143	1.43119	79804	NBLA00301	XM_940471	88981224	PREDICTED: Homo sapiens putative protein product of Nbla00301, transcript variant 3 (NBLA00301), mRNA.
SM8-497	1.27245	83716	CRISPLD2	NM_031476	142374443	Homo sapiens cysteine-rich secretory protein LCCL domain containing 2 (CRISPLD2), mRNA.
SM9-500	1.47417	83690	CRISPLD1	NM_031461	52694670	Homo sapiens cysteine-rich secretory protein LCCL domain containing 1 (CRISPLD1), mRNA.
TF1-323	1.3976	86614	HSFY1	NM_033108	50312654	Homo sapiens heat shock transcription factor, Y-linked 1 (HSFY1), transcript variant 1, mRNA.
TF16-274	1.51081	116071	BATF2	NM_138456	45238853	Homo sapiens basic leucine zipper transcription factor, ATF-like 2 (BATF2), mRNA.
TF18-235	3.00488	3621	ING1	NM_198217	38201662	Homo sapiens inhibitor of growth family, member 1 (ING1), transcript variant 3, mRNA.
TF22-405	1.17715	146540	ZNF785	NM_152458	145386537	Homo sapiens zinc finger protein 785 (ZNF785), mRNA.
TF69-367	1.29592	63946	DMRTC2	NM_001040283	94536829	Homo sapiens DMRT-like family C2 (DMRTC2), mRNA.
TF9-123	1.12768
SB8-85	1.26664	388533	KRTDAP	NM_207392	46409407	Homo sapiens keratinocyte differentiation-associated protein (KRTDAP), mRNA.
SM11-366	1.51192	348174	LOC348174	NM_182619	33504574	Homo sapiens secretory protein LOC348174 (LOC348174), mRNA.
SM11-446	4.39776
XN8-248	0.599986
NS67-279	0.969534	84319	C3orf26	NM_032359	34147422	Homo sapiens chromosome 3 open reading frame 26 (C3orf26), mRNA.
XN70-176	1.05883	51673	TPPP3	NM_015964	56676376	Homo sapiens tubulin polymerization-promoting protein family member 3 (TPPP3), mRNA.
XN24-95	1.32052	151154	LOC151154	XM_098008	18552042	PREDICTED: Homo sapiens hypothetical LOC151154 (LOC151154), mRNA.
AT13-325	1.21695	64782	ISG20L1	NM_022767	21362093	Homo sapiens interferon stimulated exonuclease gene 20kDa-like 1 (ISG20L1), mRNA.
AT22-195	1.31892	92579	G6PC3	NM_138387	46852181	Homo sapiens glucose 6 phosphatase, catalytic, 3 (G6PC3), mRNA.
AT34-455	1.09895	79843	FAM124B	NM_024785	31542740	Homo sapiens family with sequence similarity 124B (FAM124B), mRNA.
CB40-242	1.093
MB6-211	1.07006
NC57-194	0.915158	129530	LYG1	NM_174898	149999339	Homo sapiens lysozyme G-like 1 (LYG1), mRNA.
NM296-300	0.965238	221409	SPATS1	NM_145026	38570144	Homo sapiens spermatogenesis associated, serine-rich 1 (SPATS1), mRNA.
NM344-470	2.67501
NM364-475	1.09299	163087	ZNF383	NM_152604	23097320	Homo sapiens zinc finger protein 383 (ZNF383), mRNA.
NM393-305	1.63045	157753	TMEM74	NM_153015	23308544	Homo sapiens transmembrane protein 74 (TMEM74), mRNA.
NM405-424	1.17769	146434	ZNF597	NM_152457	22748966	Homo sapiens zinc finger protein 597 (ZNF597), mRNA.
NM412-170	0.920846	84961	FBXL20	NM_032875	14249619	Homo sapiens F-box and leucine-rich repeat protein 20 (FBXL20), mRNA.
NS114-95	0.946617	84281	MGC13057	NM_001042521	110349745	Homo sapiens hypothetical protein MGC13057 (MGC13057), transcript variant 2, mRNA.
NS142-180	1.06172	57597	BAHCC1	NM_001080519	145301616	Homo sapiens BAH domain and coiled-coil containing 1 (BAHCC1), mRNA.
NM186-349	1.15623	137492	VPS37A	NM_152415	22748878	Homo sapiens vacuolar protein sorting 37 homolog A (S. cerevisiae) (VPS37A), mRNA.
NM186-300	1.0809	137492	VPS37A	NM_152415	22748878	Homo sapiens vacuolar protein sorting 37 homolog A (S. cerevisiae) (VPS37A), mRNA.
TF20-126	1.06339	124411	ZNF720	NM_001004300	51972173	Homo sapiens zinc finger protein 720 (ZNF720), mRNA.
TF26-423	1.31931	51402	HSFX1	NM_016153	7706602	Homo sapiens heat shock transcription factor family, X linked 1 (HSFX1), mRNA.
TF91-291	0.762927	2961	GTF2E2	NM_002095	115511050	Homo sapiens general transcription factor IIE, polypeptide 2, beta 34kDa (GTF2E2), mRNA.
TF92-560	1.07702	80778	ZNF34	NM_030580	31543141	Homo sapiens zinc finger protein 34 (ZNF34), mRNA.
RSB66	1.15432
HSD13	1.1674
FMLL	0.961417
NS160-235	1.35812	64598	MOSPD3	NM_023948	93141009	Homo sapiens motile sperm domain containing 3 (MOSPD3), transcript variant 1, mRNA.
NS214-227	0.960566	157310	PEBP4	NM_144962	116812621	Homo sapiens phosphatidylethanolamine-binding protein 4 (PEBP4), mRNA.
NS155-297	0.844713
NS188-241	1.00478	196472	FAM71C	NM_153364	23503300	Homo sapiens family with sequence similarity 71, member C (FAM71C), mRNA.
NS174-236	1.08207	113763	C7orf29	NM_138434	49574496	Homo sapiens chromosome 7 open reading frame 29 (C7orf29), mRNA.
NS177-229	1.21314	51503	CWC15	NM_016403	148833501	Homo sapiens CWC15 homolog (S. cerevisiae) (CWC15), mRNA.
NS206-219	1.11609	128218	TMEM125	NM_144626	21389442	Homo sapiens transmembrane protein 125 (TMEM125), mRNA.
NS165-129	1.09767	23403	FBXO46	NM_001080469	122937334	Homo sapiens F-box protein 46 (FBXO46), mRNA.
NS156-227	1.07501	115827	RAB3C	NM_138453	34147545	Homo sapiens RAB3C, member RAS oncogene family (RAB3C), mRNA.
NS185-282	1.16068	167410	LIX1	NM_153234	34222285	Homo sapiens Lix1 homolog (mouse) (LIX1), mRNA.
NS195-246	1.09313	51257	39143	NM_016496	53729329	Homo sapiens membrane-associated ring finger (C3HC4) 2 (MARCH2), transcript variant 1, mRNA.
NS263-273	1.49894
NS294-233	1.27916	92979	39150	NM_138396	53759067	Homo sapiens membrane-associated ring finger (C3HC4) 9 (MARCH9), mRNA.
NS262-282	1.11981	55156	ARMC1	NM_018120	34222195	Homo sapiens armadillo repeat containing 1 (ARMC1), mRNA.
NS286-256	1.0376	79153	GDPD3	NM_024307	146198639	Homo sapiens glycerophosphodiester phosphodiesterase domain containing 3 (GDPD3), mRNA.
NS203-223	1.07579	79415	C17orf62	NM_001100407	154350237	Homo sapiens chromosome 17 open reading frame 62 (C17orf62), transcript variant 1, mRNA.
NS169-330	1.12542	79966	SCD5	NM_001037582	148596960	Homo sapiens stearoyl-CoA desaturase 5 (SCD5), transcript variant 1, mRNA.
NS184-299	0.962171	29781	NCAPH2	NM_014551	148368986	Homo sapiens non-SMC condensin II complex, subunit H2 (NCAPH2), transcript variant 1, mRNA.
NS261-248	1.12002	65997	RASL11B	NM_023940	34147350	Homo sapiens RAS-like, family 11, member B (RASL11B), mRNA.
NS410-247	0.861002	286053	NSMCE2	NM_173685	27734760	Homo sapiens non-SMC element 2, MMS21 homolog (S. cerevisiae) (NSMCE2), mRNA.
NS173-273	0.72356	84329	HVCN1	NM_032369	91992154	Homo sapiens hydrogen voltage-gated channel 1 (HVCN1), transcript variant 2, mRNA.
NS411-248	1.71615	286499	FAM133A	NM_173698	27734774	Homo sapiens family with sequence similarity 133, member A (FAM133A), mRNA.
NS318-260	0.605672	10412	TINP1	NM_014886	141801747	Homo sapiens TGF beta-inducible nuclear protein 1 (TINP1), mRNA.
NS418-203	1.11126	220441	RNF152	NM_173557	91754187	Homo sapiens ring finger protein 152 (RNF152), mRNA.
NS190-215	1.14898	151648	SGOL1	NM_001012409	60302874	Homo sapiens shugoshin-like 1 (S. pombe) (SGOL1), transcript variant A1, mRNA.
NS190-48	3.15209	151648	SGOL1	NM_001012412	142353902	Homo sapiens shugoshin-like 1 (S. pombe) (SGOL1), transcript variant B2, mRNA.
NS202-159	0.364228	79645	EFCAB1	NM_024593	21314718	Homo sapiens EF-hand calcium binding domain 1 (EFCAB1), mRNA.
NS334-105	1.1871	149175	MANEAL	NM_001031740	72534765	Homo sapiens mannosidase, endo-alpha-like (MANEAL), transcript variant 1, mRNA.
NS334-145	1.25968	149175	MANEAL	NM_152496	22749032	Homo sapiens mannosidase, endo-alpha-like (MANEAL), transcript variant 2, mRNA.
NS249-274	1.05718	199745	THAP8	NM_152658	141802733	Homo sapiens THAP domain containing 8 (THAP8), mRNA.
NS171-259	1.05849	84064	HDHD2	NM_032124	116014329	Homo sapiens haloacid dehalogenase-like hydrolase domain containing 2 (HDHD2), mRNA.
NS171-169	0.967503
NS157-209	1.00526	116211	TM4SF19	NM_138461	115511027	Homo sapiens transmembrane 4 L six family member 19 (TM4SF19), mRNA.
NS157-183	1.03508	116211	TM4SF19	XM_001134246	113415434	PREDICTED: Homo sapiens transmembrane 4 L six family member 19, transcript variant 1 (TM4SF19), mRNA.
NS213-222	1.0078	152815	THAP6	NM_144721	116063539	Homo sapiens THAP domain containing 6 (THAP6), mRNA.
NS213-180	1.34765	152815	THAP6	NM_144721	116063539	Homo sapiens THAP domain containing 6 (THAP6), mRNA.
NS186-218	1.09059	129303	TMEM150	NM_153342	142368910	Homo sapiens transmembrane protein 150 (TMEM150), transcript variant 2, mRNA.
NL56-142	1.04581	387032	ZKSCAN4	NM_019110	34147476	Homo sapiens zinc finger with KRAB and SCAN domains 4 (ZKSCAN4), mRNA.
NL56-110-2	1.04642	387032	ZKSCAN4	NM_019110	34147476	Homo sapiens zinc finger with KRAB and SCAN domains 4 (ZKSCAN4), mRNA.
NS317-216	1.01092	54876	C4orf30	NM_017741	98162801	Homo sapiens chromosome 4 open reading frame 30 (C4orf30), mRNA.
NS315-230	1.12378	84830	C6orf105	NM_032744	141802076	Homo sapiens chromosome 6 open reading frame 105 (C6orf105), mRNA.
NS295-213	0.878125	112495	GTF3C6	NM_138408	50355976	Homo sapiens general transcription factor IIIC, polypeptide 6, alpha 35kDa (GTF3C6), mRNA.
NS339-237	1.02842	84259	DCUN1D5	NM_032299	34147410	Homo sapiens DCN1, defective in cullin neddylation 1, domain containing 5 (S. cerevisiae) (DCUN1D5), mRNA.
NS278-211	0.930493	55025	FLJ20712	AK000719	7020981	Homo sapiens cDNA FLJ20712 fis, clone HUV01027.
NS327-222	1.08682	203228	C9orf72	NM_145005	37039614	Homo sapiens chromosome 9 open reading frame 72 (C9orf72), transcript variant 2, mRNA.
NS219-262	1.0491	113277	TMEM106A	NM_145041	21450795	Homo sapiens transmembrane protein 106A (TMEM106A), mRNA.
NSS03-100	1.00431	114926	C8orf40	NM_138436	34147538	Homo sapiens chromosome 8 open reading frame 40 (C8orf40), mRNA.
NSS31-95	1.12424
NSS28-47	0.953465	84780	MGC12935	NM_032694	14249281	Homo sapiens hypothetical protein MGC12935 (MGC12935), mRNA.
NS433-206	0.96486	90355	C5orf30	NM_033211	34147457	Homo sapiens chromosome 5 open reading frame 30 (C5orf30), mRNA.
NSS01-122	0.991526	57149	LYRM1	NM_020424	19923825	Homo sapiens LYR motif containing 1 (LYRM1), mRNA.
NSS05-96	1.09456	151534	LOC151534	NM_138482	52851429	Homo sapiens hypothetical protein BC009264 (LOC151534), mRNA.
NS316-242	0.981585	220002	CYBASC3	NM_153611	48976062	Homo sapiens cytochrome b, ascorbate dependent 3 (CYBASC3), mRNA.
NS275-203	1.06388	29798	C2orf27	NM_013310	47524183	Homo sapiens chromosome 2 open reading frame 27 (C2orf27), mRNA.
NS248-247	0.911283	159090	FAM122B	NM_145284	40255093	Homo sapiens family with sequence similarity 122B (FAM122B), mRNA.
NS277-253	1.22691	219557	MGC26647	NM_152706	34303950	Homo sapiens hypothetical protein MGC26647 (MGC26647), mRNA.
NS248-252	0.941521	159090	FAM122B	NM_145284	40255093	Homo sapiens family with sequence similarity 122B (FAM122B), mRNA.
NS248-266	0.983494	159090	FAM122B	NM_145284	40255093	Homo sapiens family with sequence similarity 122B (FAM122B), mRNA.
NS385-147	1.1028	124790	HEXIM2	NM_144608	21389406	Homo sapiens hexamthylene bis-acetamide inducible 2 (HEXIM2), mRNA.
NSS30-111	0.884394
NS385-42	0.935931	124790	HEXIM2	NM_144608	21389406	Homo sapiens hexamthylene bis-acetamide inducible 2 (HEXIM2), mRNA.
NSS253-49	0.936755	84333	PCGF5	NM_032373	83816965	Homo sapiens polycomb group ring finger 5 (PCGF5), mRNA.
NS385-51	0.962531	124790	HEXIM2	NM_144608	21389406	Homo sapiens hexamthylene bis-acetamide inducible 2 (HEXIM2), mRNA.
NS63-403	0.65547	79142	PHF23	NM_024297	116268090	Homo sapiens PHD finger protein 23 (PHF23), mRNA.
NSS176-134	1.01739	55273	TMEM100	NM_001099640	153792479	Homo sapiens transmembrane protein 100 (TMEM100), transcript variant 1, mRNA.
NS192-284	1.07753	51058	ZNF691	NM_015911	24475961	Homo sapiens zinc finger protein 691 (ZNF691), mRNA.
NSS75-119	1.14382	197196	TMEM148	XR_017879	113426097	PREDICTED: Homo sapiens transmembrane protein 148 (TMEM148), misc RNA.
NS260-257	1.23108	56906	THAP10	NM_020147	31543086	Homo sapiens THAP domain containing 10 (THAP10), mRNA.
NSS76-117	1.14313	90843	TCEAL8	NM_153333	55925650	Homo sapiens transcription elongation factor A (SII)-like 8 (TCEAL8), transcript variant 1, mRNA.
NS378-229	1.12648	54787	FLJ20019	AK000026	7019841	Homo sapiens cDNA FLJ20019 fis, clone ADSE00947.
NSS235-198	1.10487	79135	APOO	NM_024122	34147363	Homo sapiens apolipoprotein O (APOO), mRNA.
NSS74-100	1.1084	56849	TCEAL7	NM_152278	142374913	Homo sapiens transcription elongation factor A (SII)-like 7 (TCEAL7), mRNA.
NSS19-83	1.13771	128439	C20orf198	NR_003239	115527095	Homo sapiens chromosome 20 open reading frame 198 (C20orf198) on chromosome 20.
NSS34-74	1.10817	85019	C18orf45	NM_032933	109150411	Homo sapiens chromosome 18 open reading frame 45 (C18orf45), mRNA.
NS310-257	1.31678	55529	TMEM55A	NM_018710	24308164	Homo sapiens transmembrane protein 55A (TMEM55A), mRNA.
NS307-253	1.14526	55092	TMEM51	NM_018022	8922276	Homo sapiens transmembrane protein 51 (TMEM51), mRNA.
NSS228-117	1.22249	84798	C19orf48	NM_199249	40548381	Homo sapiens chromosome 19 open reading frame 48 (C19orf48), mRNA.
NSS21-176	1.58475	79036	C19orf50	NM_024069	34147360	Homo sapiens chromosome 19 open reading frame 50 (C19orf50), mRNA.
TAJ	2.23022	55504	TNFRSF19	NM_018647	23238201	Homo sapiens tumor necrosis factor receptor superfamily, member 19 (TNFRSF19), transcript variant 1, mRNA.
PDCD10	1.3141	11235	PDCD10	NM_007217	22538790	Homo sapiens programmed cell death 10 (PDCD10), transcript variant 1, mRNA.
MST4	1.77584	51765	MST4	NM_016542	109633024	Homo sapiens serine/threonine protein kinase MST4 (MST4), transcript variant 1, mRNA.
STK25	1.63385
CMTM1-V1	1.35885	113540	CMTM1	NM_052999	148743782	Homo sapiens CKLF-like MARVEL transmembrane domain containing 1 (CMTM1), transcript variant 17, mRNA.
CMTM1-V2	1.40281	113540	CMTM1	NM_181268	148743777	Homo sapiens CKLF-like MARVEL transmembrane domain containing 1 (CMTM1), transcript variant 18, mRNA.
CMTM1-V3	1.91629	113540	CMTM1	NM_181271	148743779	Homo sapiens CKLF-like MARVEL transmembrane domain containing 1 (CMTM1), transcript variant 3, mRNA.
CMTM1-V4	1.42744	113540	CMTM1	NM_181272	148743781	Homo sapiens CKLF-like MARVEL transmembrane domain containing 1 (CMTM1), transcript variant 4, mRNA.
CMTM1-V5	1.8118	113540	CMTM1	NM_181283	148743787	Homo sapiens CKLF-like MARVEL transmembrane domain containing 1 (CMTM1), transcript variant 5, mRNA.
CKLFSF1-V6	1.1159
CMTM1-V17	1.45685	113540	CMTM1	NM_052999	148743782	Homo sapiens CKLF-like MARVEL transmembrane domain containing 1 (CMTM1), transcript variant 17, mRNA.
CMTM1-V18	1.1936	113540	CMTM1	NM_181268	148743777	Homo sapiens CKLF-like MARVEL transmembrane domain containing 1 (CMTM1), transcript variant 18, mRNA.
CMTM2	2.68317	146225	CMTM2	NM_144673	31563435	Homo sapiens CKLF-like MARVEL transmembrane domain containing 2 (CMTM2), mRNA.
CMTM4	1.15666	146223	CMTM4	NM_181521	82546839	Homo sapiens CKLF-like MARVEL transmembrane domain containing 4 (CMTM4), transcript variant 2, mRNA.
CMTM5	1.8344	116173	CMTM5	NM_138460	32130531	Homo sapiens CKLF-like MARVEL transmembrane domain containing 5 (CMTM5), transcript variant 1, mRNA.
CMTM8	1.59001	152189	CMTM8	NM_178868	32130535	Homo sapiens CKLF-like MARVEL transmembrane domain containing 8 (CMTM8), mRNA.
VEGF	0.956579	7422	VEGFA	NM_001025370	71051584	Homo sapiens vascular endothelial growth factor A (VEGFA), transcript variant 6, mRNA.
AT11-290	0.920059	55011	PIH1D1	NM_017916	8923597	Homo sapiens PIH1 domain containing 1 (PIH1D1), mRNA.
AT18-350	0.953675	81545	FBXO38	NM_205836	45545408	Homo sapiens F-box protein 38 (FBXO38), transcript variant 2, mRNA.
AT30-199	1.10727	54939	COMMD4	NM_017828	88703049	Homo sapiens COMM domain containing 4 (COMMD4), mRNA.
CB11-191	2.5456	138429	PIP5KL1	NM_173492	27735084	Homo sapiens phosphatidylinositol-4-phosphate 5-kinase-like 1 (PIP5KL1), mRNA.
CB1-130	1.29283	10101	NUBP2	NM_012225	6912539	Homo sapiens nucleotide binding protein 2 (MinD homolog, E. coli) (NUBP2), mRNA.
CB17-204	1.24553	56967	C14orf132	NM_020215	46275833	Homo sapiens chromosome 14 open reading frame 132 (C14orf132), mRNA.
CB20-329	1.36015	84464	BTBD12	NM_032444	63252862	Homo sapiens BTB (POZ) domain containing 12 (BTBD12), mRNA.
CB2-156	1.11665	825	CAPN3	NM_024344	27765071	Homo sapiens calpain 3, (p94) (CAPN3), transcript variant 2, mRNA.
CB39-200	1.38979	55588	MED29	NM_017592	52840094	Homo sapiens mediator complex subunit 29 (MED29), mRNA.
CB4-270	1.24741
CZ2	1.26787
CZ6-401	0.785333
CZ6-401	1.45537
NC65-186	1.4683	84221	C21orf56	NM_032261	23346426	Homo sapiens chromosome 21 open reading frame 56 (C21orf56), mRNA.
NM17-336	1.30435
NM20-165	1.0849	79172	CENPO	NM_024322	13236564	Homo sapiens centromere protein O (CENPO), mRNA.
NM20-165	1.42851	79172	CENPO	NM_024322	13236564	Homo sapiens centromere protein O (CENPO), mRNA.
NM82-327	1.23799
NM88-592	1.51749	64423	C14orf173	NM_022489	149999379	Homo sapiens chromosome 14 open reading frame 173 (C14orf173), transcript variant 1, mRNA.
NS1-150	1.65244	64940	FLJ13195	NM_022906	148806903	Homo sapiens stromal antigen 3-like (FLJ13195), mRNA.
NS118-58	0.880195	84808	C1orf170	XM_936696	113411882	PREDICTED: Homo sapiens chromosome 1 open reading frame 170 (C1orf170), mRNA.
NS119-167	1.04858	84984	C3orf34	NM_032898	34147444	Homo sapiens chromosome 3 open reading frame 34 (C3orf34), mRNA.
NS122-104	0.995356	84296	GINS4	NM_032336	14150121	Homo sapiens GINS complex subunit 4 (Sld5 homolog) (GINS4), mRNA.
NS122-223	0.986195	84296	GINS4	NM_032336	14150121	Homo sapiens GINS complex subunit 4 (Sld5 homolog) (GINS4), mRNA.
NS1-79	0.954382	10734	STAG3	NM_012447	57863309	Homo sapiens stromal antigen 3 (STAG3), mRNA.
NS19-147	0.92898	80121	FLJ23022	NM_025051	13376579	Homo sapiens hypothetical protein FLJ23022 (FLJ23022), mRNA.
NS7-135	1.2479
NS79-128	1.04636	80069	C6orf208	NM_025002	13376514	Homo sapiens chromosome 6 open reading frame 208 (C6orf208), mRNA.
NS88-187	1.1402	55093	C8orf32	NM_018024	8922280	Homo sapiens chromosome 8 open reading frame 32 (C8orf32), mRNA.
SB8-99	1.35063	388533	KRTDAP	NM_207392	46409407	Homo sapiens keratinocyte differentiation-associated protein (KRTDAP), mRNA.
SM2-189	0.830984	114899	C1QTNF3	NM_181435	62739182	Homo sapiens C1q and tumor necrosis factor related protein 3 (C1QTNF3), transcript variant 2, mRNA.
SM2-246	0.832005	114899	C1QTNF3	NM_030945	62739184	Homo sapiens C1q and tumor necrosis factor related protein 3 (C1QTNF3), transcript variant 1, mRNA.
TF28-184	1.03582	64641	EBF2	NM_022659	113930702	Homo sapiens early B-cell factor 2 (EBF2), mRNA.
TF43-115	1.18867	3159	HMGA1	NM_145899	22208966	Homo sapiens high mobility group AT-hook 1 (HMGA1), transcript variant 1, mRNA.
XN11-110	1.26177	84269	CHCHD5	NM_032309	34147411	Homo sapiens coiled-coil-helix-coiled-coil-helix domain containing 5 (CHCHD5), mRNA.
XN1-204	0.592842	56967	C14orf132	NM_020215	46275833	Homo sapiens chromosome 14 open reading frame 132 (C14orf132), mRNA.
XN33-109	0.996588
XN40-91	0.950354
XN42-109	0.958202			AK000939
XN45-119	0.846939			AK092193	21750725	Homo sapiens cDNA FLJ34874 fis, clone NT2NE2015061.
XN61-149	1.12863	84820	POLR2J4	NR_003655	153791226	Homo sapiens polymerase (RNA) II (DNA directed) polypeptide J, 13.3kDa pseudogene (POLR2J4) on chromosome 7.
XN62-96	0.949241	7532	YWHAG	NM_012479	21464100	Homo sapiens tyrosine 3-monooxygenase/tryptophan 5-monooxygenase activation protein, gamma polypeptide (YWHAG), mRNA.
XN81-55	0.874304	29842	TFCP2L1	NM_014553	7657298	Homo sapiens transcription factor CP2-like 1 (TFCP2L1), mRNA.
MB9-248	1.84041	146225	CMTM2	NM_144673	31563435	Homo sapiens CKLF-like MARVEL transmembrane domain containing 2 (CMTM2), mRNA.
AT2-183	1.6688	54918	CMTM6	NM_017801	32130534	Homo sapiens CKLF-like MARVEL transmembrane domain containing 6 (CMTM6), mRNA.
CB23-206	3.15191	26609	VCX	NM_013452	66932942	Homo sapiens variable charge, X-linked (VCX), mRNA.
CB21-268	1.01952	201163	FLCN	NM_144606	51317378	Homo sapiens folliculin (FLCN), transcript variant 2, mRNA.
CB13-252	1.02244	113130	CDCA5	NM_080668	34147481	Homo sapiens cell division cycle associated 5 (CDCA5), mRNA.
CB12-327	1.22469	203245	C9orf90	NM_197956	144922694	Homo sapiens chromosome 9 open reading frame 90 (C9orf90), mRNA.
CZ1-548	0.891581	221184	CPNE2	NM_152727	30181235	Homo sapiens copine II (CPNE2), mRNA.
CZ3-257	1.24987	284252	KCTD1	NM_198991	40217616	Homo sapiens potassium channel tetramerisation domain containing 1 (KCTD1), mRNA.
SM10-266	1.08007	11010	GLIPR1	NM_006851	110825979	Homo sapiens GLI pathogenesis-related 1 (glioma) (GLIPR1), mRNA.
CB5-418	1.0779	200734	SPRED2	NM_181784	32401444	Homo sapiens sprouty-related, EVH1 domain containing 2 (SPRED2), mRNA.
NS237-203	1.12988	158055	C9orf163	NM_152571	57242767	Homo sapiens chromosome 9 open reading frame 163 (C9orf163), mRNA.
TF25-412	1.36961	440515	ZNF506	NM_001099269	149944539	Homo sapiens zinc finger protein 506 (ZNF506), mRNA.
TF6-509	1.00729	79960	PHF17	NM_024900	111154093	Homo sapiens PHD finger protein 17 (PHF17), transcript variant S, mRNA.
NM321-403	2.65447	84302	C9orf125	NM_032342	14150131	Homo sapiens chromosome 9 open reading frame 125 (C9orf125), mRNA.
NM156-381	1.02935	84173	RBED1	NM_032213	34147693	Homo sapiens RNA binding motif and ELMO/CED-12 domain 1 (RBED1), mRNA.
NM303-304	0.942407
NM149-393	0.933894	64777	RMND5B	NM_022762	34147687	Homo sapiens required for meiotic nuclear division 5 homolog B (S. cerevisiae) (RMND5B), mRNA.
NM433-370	0.89937	162681	C18orf54	NM_173529	40255175	Homo sapiens chromosome 18 open reading frame 54 (C18orf54), mRNA.
NM417-322	1.0126	283238	MGC34821	NM_173586	27734796	Homo sapiens hypothetical protein MGC34821 (MGC34821), mRNA.
NS106-122	1.28585	84262	PSMG3	NM_032302	53749659	Homo sapiens proteasome (prosome, macropain) assembly chaperone 3 (PSMG3), mRNA.
NM402-351	0.879994	79607	FAM118B	NM_024556	107742021	Homo sapiens family with sequence similarity 118, member B (FAM118B), mRNA.
NM359-438	2.38664	121274	ZNF641	NM_152320	22748700	Homo sapiens zinc finger protein 641 (ZNF641), mRNA.
NS52-246	1.22001	54932	FLJ20433	NM_017820	145279203	Homo sapiens hypothetical protein FLJ20433 (FLJ20433), mRNA.
NM51-174	1.25153	55758	RCOR3	NM_018254	33620752	Homo sapiens REST corepressor 3 (RCOR3), mRNA.
NM314-348	0.754246	80345	ZSCAN16	NM_025231	13376833	Homo sapiens zinc finger and SCAN domain containing 16 (ZSCAN16), mRNA.
NM406-445	1.10655	80013	C10orf97	NM_024948	56676388	Homo sapiens chromosome 10 open reading frame 97 (C10orf97), mRNA.
NM156-185	1.05535	84173	RBED1	NM_032213	34147693	Homo sapiens RNA binding motif and ELMO/CED-12 domain 1 (RBED1), mRNA.
NS89-213	1.33826	55145	THAP1	NM_018105	40068498	Homo sapiens THAP domain containing, apoptosis associated protein 1 (THAP1), transcript variant 1, mRNA.
NM34-301	1.29721	54962	TIPIN	NM_017858	8923484	Homo sapiens TIMELESS interacting protein (TIPIN), mRNA.
NM345-318	0.988205	134510	UBLCP1	NM_145049	142347678	Homo sapiens ubiquitin-like domain containing CTD phosphatase 1 (UBLCP1), mRNA.
CB25-239	2.55006	541468	C1orf190	NM_001013615	61966688	Homo sapiens chromosome 1 open reading frame 190 (C1orf190), mRNA.
NM167-264	1.38587	151011	39335	NM_144710	30795194	Homo sapiens septin 10 (SEPT10), transcript variant 1, mRNA.
CM3-497	1.65359	56658	TRIM39	NM_172016	25777697	Homo sapiens tripartite motif-containing 39 (TRIM39), transcript variant 2, mRNA.
AT4-663	1.02187	83706	URP2	NM_031471	34222247	Homo sapiens UNC-112 related protein 2 (URP2), transcript variant URP2SF, mRNA.
SB12-249	1.26722	4684	NCAM1	NM_001076682	117320541	Homo sapiens neural cell adhesion molecule 1 (NCAM1), transcript variant 3, mRNA.
NM313-57	1.18939	143384	C10orf46	NM_153810	109452596	Homo sapiens chromosome 10 open reading frame 46 (C10orf46), mRNA.
NM82-324	1.2794	55793	FAM63A	NM_001040217	94158608	Homo sapiens family with sequence similarity 63, member A (FAM63A), transcript variant 2, mRNA.
NS69-199	1.17365	79078	C1orf50	NM_024097	13129101	Homo sapiens chromosome 1 open reading frame 50 (C1orf50), mRNA.
SOCS3	2.07551
CB21-219	1.30237	201163	FLCN	NM_144606	51317378	Homo sapiens folliculin (FLCN), transcript variant 2, mRNA.
NS35-160	1.1986	730990	LOC730990	XM_001131270	113429515	PREDICTED: Homo sapiens hypothetical protein LOC730990, transcript variant 1 (LOC730990), mRNA.
CMTM3	1.66619	123920	CMTM3	NM_181554	32130527	Homo sapiens CKLF-like MARVEL transmembrane domain containing 3 (CMTM3), transcript variant 3, mRNA.
NS132-250	1.27102	54859	TMEM103	NM_001031703	89145414	Homo sapiens transmembrane protein 103 (TMEM103), mRNA.
NSS244-192	1.11277	220074	LRRC51	NM_145309	21687174	Homo sapiens leucine rich repeat containing 51 (LRRC51), mRNA.
NSS244-192	1.11277	220074	LRRC51	NM_145309	21687174	Homo sapiens leucine rich repeat containing 51 (LRRC51), mRNA.
NSS162-86	1.07811	729353	LOC729353	XR_015520	113425493	PREDICTED: Homo sapiens similar to cis-Golgi matrix protein GM130 (LOC729353), mRNA.
NSS162-86	1.07811	729353	LOC729353	XR_015520	113425493	PREDICTED: Homo sapiens similar to cis-Golgi matrix protein GM130 (LOC729353), mRNA.
NS421-251	0.928473	285315	C3orf33	NM_173657	27734924	Homo sapiens chromosome 3 open reading frame 33 (C3orf33), mRNA.
NS421-251	0.928473	285315	C3orf33	NM_173657	27734924	Homo sapiens chromosome 3 open reading frame 33 (C3orf33), mRNA.
NSS221-58	1.22748	84833	USMG5	NM_032747	141803133	Homo sapiens upregulated during skeletal muscle growth 5 homolog (mouse) (USMG5), mRNA.
NSS221-58	1.22748	84833	USMG5	NM_032747	141803133	Homo sapiens upregulated during skeletal muscle growth 5 homolog (mouse) (USMG5), mRNA.
NS330-296	1.01908	80008	TMEM156	NM_024943	13376422	Homo sapiens transmembrane protein 156 (TMEM156), mRNA.
NS330-296	1.01908	80008	TMEM156	NM_024943	13376422	Homo sapiens transmembrane protein 156 (TMEM156), mRNA.
NS201-257	0.984309	80346	REEP4	NM_025232	20149694	Homo sapiens receptor accessory protein 4 (REEP4), mRNA.
NS201-257	0.984309	80346	REEP4	NM_025232	20149694	Homo sapiens receptor accessory protein 4 (REEP4), mRNA.
NS331-249	1.08104	84294	C8orf53	NM_032334	14150117	Homo sapiens chromosome 8 open reading frame 53 (C8orf53), mRNA.
NS331-249	1.08104	84294	C8orf53	NM_032334	14150117	Homo sapiens chromosome 8 open reading frame 53 (C8orf53), mRNA.
NS291-207	0.983894	254778	C8orf46	NM_152765	34303955	Homo sapiens chromosome 8 open reading frame 46 (C8orf46), mRNA.
NS291-207	0.983894	254778	C8orf46	NM_152765	34303955	Homo sapiens chromosome 8 open reading frame 46 (C8orf46), mRNA.
NSS173-185	1.24854
NSS173-185	1.24854
NS335-244	1.31867	84272	YIPF4	NM_032312	34147412	Homo sapiens Yip1 domain family, member 4 (YIPF4), mRNA.
NS335-244	1.31867	84272	YIPF4	NM_032312	34147412	Homo sapiens Yip1 domain family, member 4 (YIPF4), mRNA.
NSS15-105	1.31007
NSS15-105	1.31007
NSS177-103	1.01716	79170	ATAD4	NM_024320	34147376	Homo sapiens ATPase family, AAA domain containing 4 (ATAD4), mRNA.
NSS177-103	1.01716	79170	ATAD4	NM_024320	34147376	Homo sapiens ATPase family, AAA domain containing 4 (ATAD4), mRNA.
NSS15-103	1.25198	57690	TNRC6C	NM_018996	33413424	Homo sapiens trinucleotide repeat containing 6C (TNRC6C), mRNA.
NSS15-103	1.25198	57690	TNRC6C	NM_018996	33413424	Homo sapiens trinucleotide repeat containing 6C (TNRC6C), mRNA.
NS288-245	1.28942	89894	TMEM116	NM_138341	24308397	Homo sapiens transmembrane protein 116 (TMEM116), mRNA.
NS288-245	1.28942	89894	TMEM116	NM_138341	24308397	Homo sapiens transmembrane protein 116 (TMEM116), mRNA.
NS288-107	1.05532	89894	TMEM116	NM_138341	24308397	Homo sapiens transmembrane protein 116 (TMEM116), mRNA.
NS288-107	1.05532	89894	TMEM116	NM_138341	24308397	Homo sapiens transmembrane protein 116 (TMEM116), mRNA.
NS324-200	1.07408	55151	TMEM38B	NM_018112	8922460	Homo sapiens transmembrane protein 38B (TMEM38B), mRNA.
NS324-200	1.07408	55151	TMEM38B	NM_018112	8922460	Homo sapiens transmembrane protein 38B (TMEM38B), mRNA.
NSS167-102	0.971048	78996	C7orf49	NM_024033	13162284	Homo sapiens chromosome 7 open reading frame 49 (C7orf49), mRNA.
NSS167-102	0.971048	78996	C7orf49	NM_024033	13162284	Homo sapiens chromosome 7 open reading frame 49 (C7orf49), mRNA.
NS281-239	1.01914	54851	ANKRD49	NM_017704	41350197	Homo sapiens ankyrin repeat domain 49 (ANKRD49), mRNA.
NS281-239	1.01914	54851	ANKRD49	NM_017704	41350197	Homo sapiens ankyrin repeat domain 49 (ANKRD49), mRNA.
NSS79-96	1.29412	148645	C1orf211	NM_153709	24308423	Homo sapiens chromosome 1 open reading frame 211 (C1orf211), mRNA.
NMM24-159	1.19729	55215	FANCI	NM_018193	82830439	Homo sapiens Fanconi anemia, complementation group I (FANCI), mRNA.
NMM26-231	1.33019
NMM31-166	0.979807	129852	FLJ40298	NM_001100396	154240727	Homo sapiens hypothetical protein FLJ40298 (FLJ40298), mRNA.
NMM31-85	1.27272	129852	FLJ40298	NM_001100396	154240727	Homo sapiens hypothetical protein FLJ40298 (FLJ40298), mRNA.
NSS357-85	0.939162	84987	C12orf62	NM_032901	34147446	Homo sapiens chromosome 12 open reading frame 62 (C12orf62), mRNA.
NS432-225	1.12248	255043	TMEM86B	NM_173804	31560865	Homo sapiens transmembrane protein 86B (TMEM86B), mRNA.
NMM24-252	0.924386	55215	FANCI	NM_018193	82830439	Homo sapiens Fanconi anemia, complementation group I (FANCI), mRNA.
NS246-163	1.5298
NS322-233	1.25256	63877	C10orf84	NM_022063	11545770	Homo sapiens chromosome 10 open reading frame 84 (C10orf84), mRNA.
NSS07-183	1.12486	58526	MID1IP1	NM_001098791	149192868	Homo sapiens MID1 interacting protein 1 (gastrulation specific G12 homolog (zebrafish)) (MID1IP1), transcript variant 3, mRNA.
NSS69-151	1.27004	150538	FLJ32063	NM_153031	23308528	Homo sapiens hypothetical protein LOC150538 (FLJ32063), mRNA.
NSS245-132	1.28942	150596	FLJ32955	NM_153041	23308538	Homo sapiens hypothetical protein FLJ32955 (FLJ32955), mRNA.
NS301-238	1.18748
NS225-255	1.02825	131965	METTL6	NM_152396	118442824	Homo sapiens methyltransferase like 6 (METTL6), mRNA.
NSS283-125	1.15315	3480	IGF1R	NM_000875	119220593	Homo sapiens insulin-like growth factor 1 receptor (IGF1R), mRNA.
NSS285-106	1.0362			AL359570	8655628	Homo sapiens mRNA; cDNA DKFZp547G183 (from clone DKFZp547G183).
NMM205-248	0.787974	285148	IAH1	NM_001039613	88853864	Homo sapiens isoamyl acetate-hydrolyzing esterase 1 homolog (S. cerevisiae) (IAH1), mRNA.
NL53-554	1.39301
NM166-402	0.963227	148156	ZNF558	NM_144693	21687263	Homo sapiens zinc finger protein 558 (ZNF558), mRNA.
NS159-234	1.39531	79038	ZFYVE21	NM_024071	20070329	Homo sapiens zinc finger, FYVE domain containing 21 (ZFYVE21), mRNA.
NS246-237	1.53733	650526	LOC650526	XM_945999	89042859	PREDICTED: Homo sapiens similar to Importin alpha-2 subunit (Karyopherin alpha-2 subunit) (SRP1-alpha) (RAG cohort protein 1), transcript variant 4 (LOC650526), mRNA.
NM99-124	1.14438	84993	UBL7	NM_032907	41152105	Homo sapiens ubiquitin-like 7 (bone marrow stromal cell-derived) (UBL7), transcript variant 1, mRNA.
NS25-168	1.94854	64388	GREM2	NM_022469	71164891	Homo sapiens gremlin 2, cysteine knot superfamily, homolog (Xenopus laevis) (GREM2), mRNA.
NM379-350	1.20062	55220	KLHDC8A	NM_018203	8922639	Homo sapiens kelch domain containing 8A (KLHDC8A), mRNA.
NM343-166	1.47434	115811	IQCD	NM_138451	19923980	Homo sapiens IQ motif containing D (IQCD), mRNA.
NM445-345	1.58891	150864	ALS2CR13	NM_173511	67190501	Homo sapiens amyotrophic lateral sclerosis 2 (juvenile) chromosome region, candidate 13 (ALS2CR13), mRNA.
NS18-147	1.31958	84950	PRPF38A	NM_032864	149274632	Homo sapiens PRP38 pre-mRNA processing factor 38 (yeast) domain containing A (PRPF38A), mRNA.
NS31-133	1.31078	80187	FLJ11871	NM_025117	13376694	Homo sapiens hypothetical protein FLJ11871 (FLJ11871), mRNA.
NM439-304	0.993709	123879	DCUN1D3	NM_173475	27735046	Homo sapiens DCN1, defective in cullin neddylation 1, domain containing 3 (S. cerevisiae) (DCUN1D3), mRNA.
NM433-389	1.10805	162681	C18orf54	NM_173529	40255175	Homo sapiens chromosome 18 open reading frame 54 (C18orf54), mRNA.
NM195-319	0.916091	157773	C8orf48	XR_017961	113420299	PREDICTED: Homo sapiens chromosome 8 open reading frame 48 (C8orf48), misc RNA.
NM299-372	1.02018	152926	PPM1K	NM_152542	31542532	Homo sapiens protein phosphatase 1K (PP2C domain containing) (PPM1K), mRNA.
BC2-350	1.16281	246777	SPESP1	NM_145658	142368181	Homo sapiens sperm equatorial segment protein 1 (SPESP1), mRNA.
CH1	1.18496
CH2-261	2.21809	10804	GJB6	NM_006783	40254836	Homo sapiens gap junction protein, beta 6 (GJB6), mRNA.
CH3-239	0.887904
CH4-195	0.913216
CH5-191	0.834935	128344	C1orf88	NM_181643	142364370	Homo sapiens chromosome 1 open reading frame 88 (C1orf88), mRNA.
CH6-229	1.06539	81688	C6orf62	NM_030939	52627134	Homo sapiens chromosome 6 open reading frame 62 (C6orf62), mRNA.
CH7-102	0.861704
CH8-202	0.929621
CH9-642	0.897018
CH10-264	1.38028	90407	TMEM41A	NM_080652	34147477	Homo sapiens transmembrane protein 41A (TMEM41A), mRNA.
CH11-137	0.969821	140809	SRXN1	NM_080725	22129777	Homo sapiens sulfiredoxin 1 homolog (S. cerevisiae) (SRXN1), mRNA.
CH12-99	0.967799	84661	HDPY-30	NM_032574	59710088	Homo sapiens dpy-30-like protein (HDPY-30), mRNA.
CH13-364	1.7118	9798	KIAA0174	NM_014761	41281488	Homo sapiens KIAA0174 (KIAA0174), mRNA.
CH14-350	1.51371
CH15-337	1.14681
CH15-337	1.6393
CH16-246	1.05706
CH17-589	0.316593
CH18-467	0.942153	23099	ZBTB43	NM_014007	45267833	Homo sapiens zinc finger and BTB domain containing 43 (ZBTB43), mRNA.
CH19-414	0.872575	57561	ARRDC3	NM_020801	32698735	Homo sapiens arrestin domain containing 3 (ARRDC3), mRNA.
CH20-246	0.911944
CH21-504	1.10109
CH22-106	1.3085
CH23-295	0.976563	121536	AEBP2	NM_153207	49472839	Homo sapiens AE binding protein 2 (AEBP2), mRNA.
CH24-484	1.02901	92747	C20orf114	NM_033197	40807481	Homo sapiens chromosome 20 open reading frame 114 (C20orf114), mRNA.
CH25-201	2.85742	79643	CHMP6	NM_024591	52851447	Homo sapiens chromatin modifying protein 6 (CHMP6), mRNA.
CH26-222	1.83589
CH27-110	0.869314	119504	C10orf104	NM_173473	50234894	Homo sapiens chromosome 10 open reading frame 104 (C10orf104), mRNA.
CH28-456	1.10275	57721	KIAA1627	NM_020961	34147341	Homo sapiens KIAA1627 protein (KIAA1627), mRNA.
CH29-166	1.15368	155465	AGR3	NM_176813	38455428	Homo sapiens anterior gradient homolog 3 (Xenopus laevis) (AGR3), mRNA.
CH30-395	1.21528	55871	CBWD1	NM_018491	126722883	Homo sapiens COBW domain containing 1 (CBWD1), mRNA.
AT29-72	0.997294	153339	TMEM167	NM_174909	142351284	Homo sapiens transmembrane protein 167 (TMEM167), mRNA.
AT15-172	0.992612	84268	RPAIN	NM_001033002	142363096	Homo sapiens RPA interacting protein (RPAIN), mRNA.
TF23-240	2.49966	1748	DLX4	NM_138281	20143961	Homo sapiens distal-less homeobox 4 (DLX4), transcript variant 1, mRNA.
NC28-441	0.929191	57037	ANKMY2	NM_020319	28461128	Homo sapiens ankyrin repeat and MYND domain containing 2 (ANKMY2), mRNA.
NC69-141	0.965366	51371	POMP	NM_015932	142380233	Homo sapiens proteasome maturation protein (POMP), mRNA.
NM401-258	1.1292	79603	LASS4	NM_024552	13375716	Homo sapiens LAG1 homolog, ceramide synthase 4 (LASS4), mRNA.
NM150-393	0.889776	64927	TTC23	NM_001040656	98961147	Homo sapiens tetratricopeptide repeat domain 23 (TTC23), transcript variant 3, mRNA.
NM376-368	1.03938	91369	ANKRD40	NM_052855	34147469	Homo sapiens ankyrin repeat domain 40 (ANKRD40), mRNA.
NM406-136	0.868298	80013	C10orf97	NM_024948	56676388	Homo sapiens chromosome 10 open reading frame 97 (C10orf97), mRNA.
NM365-252	1.02748	128153	SPATA17	NM_138796	37059739	Homo sapiens spermatogenesis associated 17 (SPATA17), mRNA.
NM156-254	1.11558	84173	RBED1	NM_032213	34147693	Homo sapiens RNA binding motif and ELMO/CED-12 domain 1 (RBED1), mRNA.
CB24-398	0.997578	126695	C1orf172	NM_152365	22748786	Homo sapiens chromosome 1 open reading frame 172 (C1orf172), mRNA.
NSS291-134	0.361793
NMM513-141	0.942967	79064	MGC3196	NM_001080501	122937441	Homo sapiens hypothetical protein MGC3196 (MGC3196), mRNA.
NMM441-81	0.914592	58527	C6orf115	NM_021243	153792370	Homo sapiens chromosome 6 open reading frame 115 (C6orf115), mRNA.
NMM533-136	1.13576	283459	15E1.2	NM_176818	50978623	Homo sapiens hypothetical protein LOC283459 (15E1.2), mRNA.
NYM115-254	1.01347	5223	PGAM1	NM_002629	31543395	Homo sapiens phosphoglycerate mutase 1 (brain) (PGAM1), mRNA.
NYM130-127	1.15764	10204	NUTF2	NM_005796	5031984	Homo sapiens nuclear transport factor 2 (NUTF2), mRNA.
NYM110-266	0.93473	6130	RPL7A	NM_000972	18390348	Homo sapiens ribosomal protein L7a (RPL7A), mRNA.
NYM123-288	2.62764	139562	OTUD6A	NM_207320	46409281	Homo sapiens OTU domain containing 6A (OTUD6A), mRNA.
NYM433-160	1.10564	375035	SFT2D2	NM_199344	40786407	Homo sapiens SFT2 domain containing 2 (SFT2D2), mRNA.
NYM161-214	1.20094	80772	MGC10334	NM_001029885	71274149	Homo sapiens hypothetical protein MGC10334 (MGC10334), mRNA.
NYM425-123	0.818464	91894	C11orf52	NM_080659	131889516	Homo sapiens chromosome 11 open reading frame 52 (C11orf52), mRNA.
NYM325-193	0.856849	283337	ZNF740	NM_001004304	145046251	Homo sapiens zinc finger protein 740 (ZNF740), mRNA.
NYM430-171	0.891731	130574	LYPD6	NM_194317	50355992	Homo sapiens LY6/PLAUR domain containing 6 (LYPD6), mRNA.
NMM535-191	1.06226	128344	C1orf88	NM_181643	142364370	Homo sapiens chromosome 1 open reading frame 88 (C1orf88), mRNA.
NMM535-91	1.09626	128344	C1orf88	NM_181643	142364370	Homo sapiens chromosome 1 open reading frame 88 (C1orf88), mRNA.
CD82	1.02434	3732	CD82	NM_001024844	67782353	Homo sapiens CD82 molecule (CD82), transcript variant 2, mRNA.
NS23-226	0.93726	79736	C17orf42	NM_024683	134053958	Homo sapiens chromosome 17 open reading frame 42 (C17orf42), mRNA.
NYM522-154	0.934534	116729	DYSFIP1	NM_001007533	116235449	Homo sapiens dysferlin interacting protein 1 (DYSFIP1), mRNA.
TF51-400	0.971759	84874	ZNF514	NM_032788	14249455	Homo sapiens zinc finger protein 514 (ZNF514), mRNA.
NC50-228	0.951322	6330	SCN4B	NM_174934	141801300	Homo sapiens sodium channel, voltage-gated, type IV, beta (SCN4B), mRNA.
TF104-430+	1.23344	79230	ZNF557	NM_001044387	113205080	Homo sapiens zinc finger protein 557 (ZNF557), transcript variant 2, mRNA.
TF104-430	1.12798
NYM11-233	1.01725	51260	CXorf26	NM_016500	32306538	Homo sapiens chromosome X open reading frame 26 (CXorf26), mRNA.
XN65-225	1.0482	51141	INSIG2	NM_016133	38327532	Homo sapiens insulin induced gene 2 (INSIG2), mRNA.
XN9-153	1.19924	654466	KGFLP2	NR_003670	154816179	Homo sapiens keratinocyte growth factor-like protein 2 (KGFLP2) on chromosome 9.
NYM426-103	1.18652	50486	G0S2	NM_015714	20070269	Homo sapiens G0/G1switch 2 (G0S2), mRNA.
MB8-204	1.05156	89927	C16orf45	NM_033201	24308353	Homo sapiens chromosome 16 open reading frame 45 (C16orf45), mRNA.
TF21-500	1.11925	115509	ZNF689	NM_138447	34147543	Homo sapiens zinc finger protein 689 (ZNF689), mRNA.
NYM103-239	1.32795	345630	LOC345630	XM_293903	113416858	PREDICTED: Homo sapiens similar to fibrillarin (LOC345630), mRNA.
FKD0336	2.23651
FKD0691-99	1.15182	9324	HMGN3	NM_004242	23238229	Homo sapiens high mobility group nucleosomal binding domain 3 (HMGN3), transcript variant 1, mRNA.
FKD0691-99	1.26982	9324	HMGN3	NM_004242	23238229	Homo sapiens high mobility group nucleosomal binding domain 3 (HMGN3), transcript variant 1, mRNA.
FKD1551-126	1.00377	10263	CDK2AP2	NM_005851	39725675	Homo sapiens CDK2-associated protein 2 (CDK2AP2), mRNA.
FKD0679-113	1.31935	10289	EIF1B	NM_005875	49574539	Homo sapiens eukaryotic translation initiation factor 1B (EIF1B), mRNA.
FKD0341-178	1.07624	10360	NPM3	NM_006993	6857817	Homo sapiens nucleophosmin/nucleoplasmin, 3 (NPM3), mRNA.
FKD2378-198	0.943547	29099	COMMD9	NM_014186	156416004	Homo sapiens COMM domain containing 9 (COMMD9), transcript variant 1, mRNA.
FKD2363-179	1.11766	23478	SEC11A	NM_014300	33859831	Homo sapiens SEC11 homolog A (S. cerevisiae) (SEC11A), mRNA.
FKD0654-222	1.21387	27243	CHMP2A	NM_014453	38372936	Homo sapiens chromatin modifying protein 2A (CHMP2A), transcript variant 1, mRNA.
BC000706	1.33213	50854	C6orf48	BC000706	12653834	Homo sapiens chromosome 6 open reading frame 48, mRNA (cDNA clone IMAGE:3349773), complete cds.
FKD2011-216	1.23548	54876	C4orf30	NM_017741	98162801	Homo sapiens chromosome 4 open reading frame 30 (C4orf30), mRNA.
FKD0628-153	1.18182	55651	NOLA2	NM_017838	53729323	Homo sapiens nucleolar protein family A, member 2 (H/ACA small nucleolar RNPs) (NOLA2), transcript variant 1, mRNA.
FKD1813-149	1.08766	58505	DC2	NM_021227	40548405	Homo sapiens DC2 protein (DC2), mRNA.
MRLC2	1.01446	103910	MRLC2	NM_033546	29568092	Homo sapiens myosin regulatory light chain MRLC2 (MRLC2), mRNA.
H3F3A	1.11987	440926	LOC440926	XR_017836	113414108	PREDICTED: Homo sapiens H3 histone, family 3A pseudogene, transcript variant 2 (LOC440926), misc RNA.
FKD0346	1.02595
NM99-283	1.05768	84993	UBL7	NM_032907	41152105	Homo sapiens ubiquitin-like 7 (bone marrow stromal cell-derived) (UBL7), transcript variant 1, mRNA.
NSS140-118	1.10989
NYM531-137	1.19147
NYM524-152	1.25368
NYM489-113	1.05866
NYM508-100	1.17497
NYM508-61	1.16046
SB5-241	1.26791
REF0508-233	1.55403	143684	FAM76B	NM_144664	134288895	Homo sapiens family with sequence similarity 76, member B (FAM76B), mRNA.
REF05159-325	1.53606	65008	MRPL1	NM_020236	143770801	Homo sapiens mitochondrial ribosomal protein L1 (MRPL1), nuclear gene encoding mitochondrial protein, mRNA.
REF05155-276	1.07494	10590	SCGN	NM_006998	59814903	Homo sapiens secretagogin, EF-hand calcium binding protein (SCGN), mRNA.
REF0591-356	1.23355	54463	FAM134B	NM_019000	77917615	Homo sapiens family with sequence similarity 134, member B (FAM134B), transcript variant 2, mRNA.
NYM509-160	1.42443	286140	RNF5P1	NR_003129	112734764	Homo sapiens ring finger protein 5 pseudogene 1 (RNF5P1) on chromosome 8.
AT6-123	1.26381	54494	C11orf71	NM_019021	9506646	Homo sapiens chromosome 11 open reading frame 71 (C11orf71), mRNA.
XN69-118	1.23089	79161	C7orf23	NM_024315	34147374	Homo sapiens chromosome 7 open reading frame 23 (C7orf23), mRNA.
REF05104-207	1.16042	8817	FGF18	NM_003862	4503694	Homo sapiens fibroblast growth factor 18 (FGF18), mRNA.
REF0584-396	1.10517	414301	DDI1	NM_001001711	146261995	Homo sapiens DDI1, DNA-damage inducible 1, homolog 1 (S. cerevisiae) (DDI1), mRNA.
REF0533-453	1.49889	375316	RBM44	NM_001080504	122937447	Homo sapiens RNA binding motif protein 44 (RBM44), mRNA.
REF05158-247	1.17244	1193	CLIC2	NM_001289	66346732	Homo sapiens chloride intracellular channel 2 (CLIC2), mRNA.
REF0589-329	1.16942	23023	TMCC1	NM_015008	144922717	Homo sapiens transmembrane and coiled-coil domain family 1 (TMCC1), transcript variant 2, mRNA.
NSS241-162	1.32746	51524	TMEM138	NM_016464	142384520	Homo sapiens transmembrane protein 138 (TMEM138), mRNA.
NSS258-129	1.12666	84298	C12orf31	NM_032338	31543151	Homo sapiens chromosome 12 open reading frame 31 (C12orf31), mRNA.
NSS14-229	1.02908	51233	LOC51233	NM_016449	56118954	Homo sapiens hypothetical protein LOC51233 (LOC51233), mRNA.
NSS14-228	1.08002	51233	LOC51233	NM_016449	56118954	Homo sapiens hypothetical protein LOC51233 (LOC51233), mRNA.
NSS456-125	0.918716	84316	LSMD1	NM_032356	40254987	Homo sapiens LSM domain containing 1 (LSMD1), mRNA.
NSS227-110	0.876798	79145	CHCHD7	NM_001011668	58761513	Homo sapiens coiled-coil-helix-coiled-coil-helix domain containing 7 (CHCHD7), transcript variant 2, mRNA.
NSS457-104	0.92137	25758	C11orf41	NM_012194	149363673	Homo sapiens chromosome 11 open reading frame 41 (C11orf41), mRNA.
REF0585-294	1.17182	415117	STX19	NM_001001850	49258195	Homo sapiens syntaxin 19 (STX19), mRNA.
REF05288-274	0.966224	54664	TMEM106B	NM_018374	40254892	Homo sapiens transmembrane protein 106B (TMEM106B), mRNA.
REF05261-342	1.10786	8559	PRPF18	NM_003675	91208421	Homo sapiens PRP18 pre-mRNA processing factor 18 homolog (S. cerevisiae) (PRPF18), mRNA.
REF05263-381	0.514296	51533	PHF7	NM_016483	27894288	Homo sapiens PHD finger protein 7 (PHF7), transcript variant 1, mRNA.
REF05289-300	1.13905	168537	GIMAP7	NM_153236	55774985	Homo sapiens GTPase, IMAP family member 7 (GIMAP7), mRNA.
REF05165-216	1.07129	79590	MRPL24	NM_024540	22035587	Homo sapiens mitochondrial ribosomal protein L24 (MRPL24), nuclear gene encoding mitochondrial protein, transcript variant 2, mRNA.
REF05213-304	1.21296	56986	DTWD1	NM_020234	142358091	Homo sapiens DTW domain containing 1 (DTWD1), mRNA.
REF05683-420	1.01313	5557	PRIM1	NM_000946	41349493	Homo sapiens primase, DNA, polypeptide 1 (49kDa) (PRIM1), mRNA.
NSS83-140	1.2988	51248	PDZD11	NM_016484	125490319	Homo sapiens PDZ domain containing 11 (PDZD11), mRNA.
REF05352-318	0.88419	9191	DEDD	NM_032998	89353279	Homo sapiens death effector domain containing (DEDD), transcript variant 1, mRNA.
TF93-183	0.884835	79618	HMBOX1	NM_024567	47059039	Homo sapiens homeobox containing 1 (HMBOX1), mRNA.
NSS96-146	0.886913	131375	LYZL4	NM_144634	34222163	Homo sapiens lysozyme-like 4 (LYZL4), mRNA.
REF05244-267	1.02529	221016	CCDC7	NM_145023	71051594	Homo sapiens coiled-coil domain containing 7 (CCDC7), transcript variant 1, mRNA.
REF05244-303	0.943209	221016	CCDC7	NM_145023	71051594	Homo sapiens coiled-coil domain containing 7 (CCDC7), transcript variant 1, mRNA.
REF05244-486B	0.887966	221016	CCDC7	NM_145023	71051594	Homo sapiens coiled-coil domain containing 7 (CCDC7), transcript variant 1, mRNA.
REF05260-252	1.17361	5756	TWF1	NM_002822	40068474	Homo sapiens twinfilin, actin-binding protein, homolog 1 (Drosophila) (TWF1), mRNA.
REF05240-221	0.832855	119710	C11orf74	NM_138787	42476215	Homo sapiens chromosome 11 open reading frame 74 (C11orf74), mRNA.
REF05265-202	0.832027	83853	ROPN1L	NM_031916	17572806	Homo sapiens ropporin 1-like (ROPN1L), mRNA.
REF05179-361	0.870905	1880	EBI2	NM_004951	50962860	Homo sapiens Epstein-Barr virus induced gene 2 (lymphocyte-specific G protein-coupled receptor) (EBI2), mRNA.
REF05309-335	1.16153	1666	DECR1	NM_001359	4503300	Homo sapiens 2,4-dienoyl CoA reductase 1, mitochondrial (DECR1), nuclear gene encoding mitochondrial protein, mRNA.
REF05309-116	1.20086	1666	DECR1	NM_001359	4503300	Homo sapiens 2,4-dienoyl CoA reductase 1, mitochondrial (DECR1), nuclear gene encoding mitochondrial protein, mRNA.
REF05304-396	0.982967	844	CASQ1	NM_001231	87196335	Homo sapiens calsequestrin 1 (fast-twitch, skeletal muscle) (CASQ1), nuclear gene encoding mitochondrial protein, mRNA.
NS398-232	1.07193	165721	DNAJB8	NM_153330	46094077	Homo sapiens DnaJ (Hsp40) homolog, subfamily B, member 8 (DNAJB8), mRNA.
REF05157-485	0.941357	64743	WDR13	NM_017883	20544181	Homo sapiens WD repeat domain 13 (WDR13), mRNA.
REF0594-340	1.1378	136306	SVOPL	NM_174959	33457321	Homo sapiens SVOP-like (SVOPL), mRNA.
NSS06-88	0.879295	57226	LYRM2	NM_020466	115430225	Homo sapiens LYR motif containing 2 (LYRM2), mRNA.
NSS29-259	0.876501	84792	MGC12966	NM_001037163	81174548	Homo sapiens hypothetical protein LOC84792 (MGC12966), mRNA.
NSS166-199	0.925557	54981	C9orf95	NM_017881	8923529	Homo sapiens chromosome 9 open reading frame 95 (C9orf95), mRNA.
REF05388-230	0.933968	10434	LYPLA1	NM_006330	20302148	Homo sapiens lysophospholipase I (LYPLA1), mRNA.
REF05382-375	0.817445	4676	NAP1L4	NM_005969	56549646	Homo sapiens nucleosome assembly protein 1-like 4 (NAP1L4), mRNA.
REF05359-211	0.865135	9532	BAG2	NM_004282	6715587	Homo sapiens BCL2-associated athanogene 2 (BAG2), mRNA.
REF05359-178	1.19645	9532	BAG2	NM_004282	6715587	Homo sapiens BCL2-associated athanogene 2 (BAG2), mRNA.
REF05402-211	0.950976	1212	CLTB	NM_001834	32483393	Homo sapiens clathrin, light chain (Lcb) (CLTB), transcript variant 1, mRNA.
REF05311-328	0.844783	1891	ECH1	NM_001398	70995210	Homo sapiens enoyl Coenzyme A hydratase 1, peroxisomal (ECH1), mRNA.
REF05330-284	0.90469	8508	NIPSNAP1	NM_003634	4505398	Homo sapiens nipsnap homolog 1 (C. elegans) (NIPSNAP1), mRNA.
REF05225-205	0.93962	149840	C20orf196	NM_152504	31542748	Homo sapiens chromosome 20 open reading frame 196 (C20orf196), mRNA.
REF05210-456	0.898097	57721	KIAA1627	NM_020961	34147341	Homo sapiens KIAA1627 protein (KIAA1627), mRNA.
CH31-185	0.818365
CH32-245	0.774854	7534	YWHAZ	NM_145690	21735624	Homo sapiens tyrosine 3-monooxygenase/tryptophan 5-monooxygenase activation protein, zeta polypeptide (YWHAZ), transcript variant 2, mRNA.
CH33-277	1.10283	6418	SET	NM_003011	142361523	Homo sapiens SET translocation (myeloid leukemia-associated) (SET), mRNA.
CH34-323	1.06291	1645	AKR1C1	NM_001353	56121816	Homo sapiens aldo-keto reductase family 1, member C1 (dihydrodiol dehydrogenase 1; 20-alpha (3-alpha)-hydroxysteroid dehydrogenase) (AKR1C1), mRNA.
CH35-414	0.99647
CH36-563	0.845066	92689	FAM114A1	NM_138389	29789372	Homo sapiens family with sequence similarity 114, member A1 (FAM114A1), mRNA.
CH38-391	0.8427	64795	RMND5A	NM_022780	19923839	Homo sapiens required for meiotic nuclear division 5 homolog A (S. cerevisiae) (RMND5A), mRNA.
CH39-45	0.948783
CH40-243	0.648965
CH41-414	1.00091
CH42-319	0.905825	27069	GHITM	NM_014394	118200355	Homo sapiens growth hormone inducible transmembrane protein (GHITM), mRNA.
CH43-113	0.799056	1603	DAD1	NM_001344	4503252	Homo sapiens defender against cell death 1 (DAD1), mRNA.
CH44-390	1.12044	6317	SERPINB3	NM_006919	5902071	Homo sapiens serpin peptidase inhibitor, clade B (ovalbumin), member 3 (SERPINB3), mRNA.
CH45-475	1.0335	51093	C1orf66	NM_015997	21361524	Homo sapiens chromosome 1 open reading frame 66 (C1orf66), mRNA.
CH46-283	0.853507	79689	STEAP4	NM_024636	100815814	Homo sapiens STEAP family member 4 (STEAP4), mRNA.
CH47-469	1.08356	27250	PDCD4	NM_014456	34304340	Homo sapiens programmed cell death 4 (neoplastic transformation inhibitor) (PDCD4), transcript variant 1, mRNA.
CH48-452	0.870675	55667	DENND4C	NM_017925	94818780	Homo sapiens DENN/MADD domain containing 4C (DENND4C), mRNA.
CH49-310	0.834427	54707	ATPBD1B	NM_018066	88759336	Homo sapiens ATP binding domain 1 family, member B (ATPBD1B), mRNA.
CH50-246	0.894723	7529	YWHAB	NM_003404	31742479	Homo sapiens tyrosine 3-monooxygenase/tryptophan 5-monooxygenase activation protein, beta polypeptide (YWHAB), transcript variant 1, mRNA.
CH51-255	1.02434	7531	YWHAE	NM_006761	34304385	Homo sapiens tyrosine 3-monooxygenase/tryptophan 5-monooxygenase activation protein, epsilon polypeptide (YWHAE), mRNA.
CH52-246	1.93687	7533	YWHAH	NM_003405	61744461	Homo sapiens tyrosine 3-monooxygenase/tryptophan 5-monooxygenase activation protein, eta polypeptide (YWHAH), mRNA.
CH53-247	1.8773	7532	YWHAG	NM_012479	21464100	Homo sapiens tyrosine 3-monooxygenase/tryptophan 5-monooxygenase activation protein, gamma polypeptide (YWHAG), mRNA.
CH54-248	1.20067	2810	SFN	NM_006142	45238846	Homo sapiens stratifin (SFN), mRNA.
CH55-245	1.02618	10971	YWHAQ	NM_006826	21464103	Homo sapiens tyrosine 3-monooxygenase/tryptophan 5-monooxygenase activation protein, theta polypeptide (YWHAQ), mRNA.
CH56-245	0.938085	7534	YWHAZ	NM_145690	21735624	Homo sapiens tyrosine 3-monooxygenase/tryptophan 5-monooxygenase activation protein, zeta polypeptide (YWHAZ), transcript variant 2, mRNA.
CH59-1193	0.913139
CH60-183	0.937441
XN1-173	0.952751	56967	C14orf132	NM_020215	46275833	Homo sapiens chromosome 14 open reading frame 132 (C14orf132), mRNA.
NM418-324	1.0026	285600	C5orf36	NM_173665	27734814	Homo sapiens chromosome 5 open reading frame 36 (C5orf36), mRNA.
NM145-160	0.951426	55650	PIGV	NM_017837	21361770	Homo sapiens phosphatidylinositol glycan anchor biosynthesis, class V (PIGV), mRNA.
